# Supplementary material for: Relationship between Hormonal Modulation and Gastroprotective Activity of Malvidin and Cyanidin Chloride: In Vivo and In Silico Approach
Source: Pharmaceutics. 2022 Mar 4;14(3):565. doi: 10.3390/pharmaceutics14030565 (PMC8953580; doi:10.3390/pharmaceutics14030565)
Supplement: Supplementary file 1 [file pharmaceutics-14-00565-s001.zip]

Archive with 1 entries (1 files):
- pharmaceutics-1571590-supplementary.pdf
